# Supplementary material for: Genome Sequencing of Consanguineous Family Implicates Ubiquitin-Specific Protease 53 (USP53) Variant in Psychosis/Schizophrenia: Wild-Type Expression in Murine Hippocampal CA 1–3 and Granular Dentate with AMPA Synapse Interactions
Source: Genes (Basel). 2023 Oct 9;14(10):1921. doi: 10.3390/genes14101921 (PMC10606770; doi:10.3390/genes14101921)
Supplement: Supplementary file 1 [file genes-14-01921-s001.zip]

Archive with 1 entries (1 files):
- genes-2602017-supplementary.pdf
